# Supplementary material for: From Primary MSC Culture of Adipose Tissue to Immortalized Cell Line Producing Cytokines for Potential Use in Regenerative Medicine Therapy or Immunotherapy
Source: Int J Mol Sci. 2021 Oct 23;22(21):11439. doi: 10.3390/ijms222111439 (PMC8584013; doi:10.3390/ijms222111439)
Supplement: Supplementary file 1 [file ijms-22-11439-s001.zip]

Archive with 1 entries (1 files):
- ijms-1422471-supplementary.pdf
